# Supplementary material for: Enhancing Pigment Phenotyping and Classification in Lettuce through the Integration of Reflectance Spectroscopy and AI Algorithms
Source: Plants (Basel). 2023 Mar 16;12(6):1333. doi: 10.3390/plants12061333 (PMC10059284; doi:10.3390/plants12061333)
Supplement: Supplementary file 1 [file plants-12-01333-s001.zip]

Archive with 1 entries (1 files):
- plants-2236572-supplementary.pdf
